# Supplementary material for: Is There a Relationship Between Physical Performance Factors and Adverse Reactions to Foodstuffs? The ALASKA Study
Source: Nutrients. 2024 Dec 20;16(24):4384. doi: 10.3390/nu16244384 (PMC11676144; doi:10.3390/nu16244384)
Supplement: Supplementary file 1 [file nutrients-16-04384-s001.zip]

Archive with 1 entries (1 files):
- nutrients-3341879-supplementary.pdf
